# Supplementary material for: The Small RNA Landscape in Azoospermia: Implications for Male Infertility and Sperm Retrieval—A Preliminary Study
Source: Int J Mol Sci. 2025 Apr 9;26(8):3537. doi: 10.3390/ijms26083537 (PMC12027063; doi:10.3390/ijms26083537)
Supplement: Supplementary file 1 [file ijms-26-03537-s001.zip]

Archive with 1 entries (1 files):
- ijms-3509610-supplementary.pdf
